# Supplementary material for: The transcription factor Slug represses p16Ink4a and regulates murine muscle stem cell aging
Source: Nat Commun. 2019 Jun 12;10:2568. doi: 10.1038/s41467-019-10479-4 (PMC6561969; doi:10.1038/s41467-019-10479-4)
Supplement: Supplementary file 3 — Source Data [file 41467_2019_10479_MOESM3_ESM.xlsx]

## Sheet: Figure 1
Figure 1b		Slug+/+ (cells per mg muscle)	Slug-/- (cells per mg muscle)		Figure 1d		Slug+/+	Slug-/-		Figure 1f		Slug+/+			Slug-/-				Figure 1g	Ratio of CSA (slug+/+/slug-/-)	Intact	Single	Double
	Mouse 1	62	96			Pair 1	3.2	7.9			CSA (µm2)	Intact	Single	Double	Intact	Single	Double			Pair 1	2.2541	1.71044	3.11095
	Mouse 2	47	67			Pair 2	4.4	6.5				710.544	2697.52	2911.14	220.588	2911.14	3258.36			Pair 2	2.58399	1.91182	4.10091
	Mouse 3	50	72			Pair 3	5.6	6.2				812.668	4651.1	1912.97	497.405	1912.97	3001.06			Pair 3	2.61289	1.44581	3.04918
	Mouse 4	57	53									883.314	3699.78	2884.47	507.497	2884.47	2037.68			Pair 4	1.97296	2.0996	2.8781
	Mouse 5	53	67									984.237	4266.15	1810.12	538.495	1810.12	1061.61			Pair 5	1.89427	1.63674	3.24918
	Mouse 6	43	86									1000.34	4174.12	2514.18	559.16	2514.18	1562.86
												1028.21	3835.06	1747.16	590.398	1747.16	3510.24
												1042.63	1968.23	2229.67	625.24	2229.67	3156.05
												1044.55	1792.82	2122.98	635.813	2122.98	2360.15
												1058.73	2037.2	1841.12	637.976	1841.12	3467.32
												1064.73	5277.3	1508.8	652.634	1508.8	2485.1
												1089.48	3532.05	1838.23	657.199	1838.23	2428.87
												1095.97	3123.32	1571.51	658.641	1571.51	2244.09
												1108.23	4458.62	2370	674.74	2370	1475.63
												1153.4	2563.92	2607.89	697.568	2607.89	5002.64
												1225.97	4749.86	1527.54	699.971	1527.54	5079.3
												1232.46	1677.72	2622.55	702.134	2622.55	1174.79
												1241.11	1692.14	1988.66	703.576	1988.66	3033.98
												1263.7	4585.26	2731.16	710.063	2731.16	1357.89
												1275.47	3734.14	1517.93	714.629	1517.93	1067.38
												1378.08	3227.84	2378.65	721.117	2378.65	1445.12
												1381.92	4221.93	2740.05	721.117	2740.05	1838.38
												1427.1	2292.15	2139.32	721.597	2139.32	2622.55
												1441.27	4222.17	1042.39	768.695	1042.39	2991.69
												1455.21	2424.31	1391.05	770.136	1391.05	1515.28
												1455.93	1260.57	1936.28	770.617	1936.28	2386.34
												1465.54	2257.78	1872.36	773.981	1872.36	946.511
												1481.4	2315.22	2451.46	781.19	2451.46	1707.18
												1507.59	3917.24	1273.55	795.607	1273.55	1892.3
												1532.58	2158.78	2319.3	802.816	2319.3	1294.93
												1556.37	2543.49	2201.56	804.739	2201.56	686.515
												1631.1	3966.74	2731.16	809.064	2731.16	1834.05
												1707.76	1796.18	1839.44	827.566	1839.44	2451.12
												1714.96	2509.85	1977.12	828.047	1977.12	2505.91
												1723.38	2775.86	1591.45	838.139	1591.45	2044.89
												1748.85	3482.31	1281.72	839.1	1281.72	2419.41
												1759.42	2310.17	1385.04	842.224	1385.04	2320.89
												1818.53	1998.03	1518.41	847.751	1518.41	866.974
												1824.3	3776.67	1428.06	854.96	1428.06	2327.95
												1846.4	1530.42	1542.44	867.695	1542.44	664.408
												1912.73	3183.87	1497.74	867.935	1497.74	2332.32
												1916.57	2945.02	1983.13	875.625	1983.13	1230.06
												1944.2	3409.99	1284.12	876.826	1284.12	1082.76
												1992.02	3101.93	2023.74	880.671	2023.74	811.707
												2007.4	2619.91	1929.07	883.314	1929.07	2580.07
												2014.85	2208.77	2433.68	888.12	2433.68	1582.81
												2032.87	1041.43	1377.36	897.732	1377.36	2367.36
												2041.04	1427.82	1525.38	902.297	1525.38	1945.55
												2047.29	3265.09	1479.72	916.474	1479.72	5437.57
												2062.43	3600.78	741.782	918.156	741.782	1180.32
												2084.05	5340.25	2406.77	928.489	2406.77	1718.09
												2089.82	4469.68	408.256	933.295	408.256	1202.66
												2111.45	3393.65	299.164	934.737	299.164	1011.39
												2162.39	2033.35	2139.8	940.263	2139.8	1411.96
												2184.26	4262.78	1512.64	947.472	1512.64	1071.46
												2201.32	4558.82	2000.19	950.356	2000.19	1149.32
												2207.08	4574.44	2135	956.123	2135	1006.82
												2241.45	2489.43	2882.78	963.091	2882.78	1756.68
												2242.41	2486.54	1023.64	965.494	1023.64	2922.82
												2249.86	2218.62	1452.81	966.936	1452.81	3420.94
												2250.1	3157.2	1945.65	971.742	1945.65	1058.97
												2269.32	3031.53	1017.4	974.625	1017.4	3244.47
												2299.36	1653.93	2676.13	982.314	2676.13	3072.76
												2299.6	3621.44	1884.13	984.717	1884.13	2971.93
												2303.2	2647.54	3453	989.764	3453	3191.61
												2306.57	2788.59	905.421	990.484	905.421	2460.59
												2329.63	3324.2	1392.49	998.414	1392.49	2770.38
												2346.69	2876.78	2095.11	1002.98	2095.11	847.27
												2426.95	2187.38	1813.24	1006.58	1813.24	2760.04
												2468.28	2775.38	1575.12	1009.71	1575.12	2650.33
												2481.98	3368.66	2592.75	1010.91	2592.75	3101.26
												2515.14	2451.7	2443.05	1012.11	2443.05	2141.87
												2523.07	3637.3	2339.49	1023.16	2339.49	2859.05
												2537.01	3225.44	2272.44	1030.13	2272.44	1844.96
												2585.54	942.907	1543.64	1030.13	1543.64	3149.51
												2600.2	2128.27	1222.13	1036.86	1222.13	1552.53
												2631.44	2359.43	1349.48	1042.87	1349.48	1742.36
												2631.68	3320.36	2137.16	1044.79	2137.16	1023.4
												2633.84	3589.24	2214.29	1052.72	2214.29	1653.93
												2646.82	2941.66	2273.16	1062.57	2273.16	1178.39
												2659.07	2676.13	1251.68	1064.49	1251.68	1452.33
												2669.17	3977.56	1499.18	1068.1	1499.18	1988.8
												2740.05	2630	1691.42	1077.95	1691.42	1172.63
												2769.13	2204.2	2625.67	1082.76	2625.67	4736.4
												2774.89	3297.77	2258.03	1090.69	2258.03	2057.62
												2786.43	2090.78	1148.12	1092.85	1148.12	1241.83
												2855.15	2894.08	2587.23	1102.46	2587.23	2144.13
												2858.76	2690.07	2505.05	1112.79	2505.05	1390.57
												2870.29	3025.52	1369.91	1118.8	1369.91	1414.12
												2870.53	3654.84	1849.29	1119.04	1849.29	2719.15
												2896.24	2513.94	1766.87	1120	1766.87	3041.91
												2914.5	2691.75	2908.02	1127.93	2908.02	3114.57
												2949.59	2653.31	1264.66	1136.34	1264.66	2324.11
												2953.43	1319.92	1872.84	1139.71	1872.84	4373.99
												3027.92	3244.91	1917.53	1140.43	1917.53	1591.45
												3094	4621.78	2084.53	1144.51	2084.53	1729.86
												3156.24	3865.58	2227.03	1145.23	2227.03	1766.15
												3207.66	3296.81	1990.34	1147.88	1990.34	1554.21
												3215.59	508.458	1717.37	1148.12	1717.37	2191.7
												3253.08	793.925	1594.82	1148.6	1594.82	1057.05
												3258.36	1712.32	2079.97	1149.08	2079.97	2117.22
												3265.09	489.475	2571.13	1156.53	2571.13	791.042
												3331.41	493.8	1797.39	1162.05	1797.39	2379.13
												3332.37	3181.47	3022.88	1162.77	3022.88	2519.27
												3382.59	4817.62	1782.01	1170.46	1782.01	1949.91
												3405.9	3793.73	1095.01	1171.42	1095.01	3349
												3410.23	3512.83	1819.73	1171.66	1819.73	2986.11
												3424.4	2619.18	2205.88	1175.75	2205.88	1956.28
												3449.15	2798.44	1962.23	1180.32	1962.23	2995.95
												3485.2	2861.16	2836.41	1196.89	2836.41	4084.53
												3490.24	1328.34	1897.59	1197.62	1897.59	1965.59
												3569.54	719.435	2868.61	1201.22	2868.61	2772.01
												3626.97	3108.18	2126.35	1207.47	2126.35	3392.56
												3658.93	3289.84	2292.63	1209.87	2292.63	2835.49
												3689.69	4259.66	1385.77	1212.51	1385.77	1795.72
												3703.62	2056.18	2091.26	1227.41	2091.26	1890.62
												3715.64	2752.55	3117.31	1241.59	3117.31	2233.31
												3813.68	2270.52	1455.21	1243.99	1455.21	2970.06
												3873.03	2586.99	1206.03	1246.15	1206.03	1945.65
												4095.78	2667.72	1840.88	1254.09	1840.88	4366.11
												4122.21		1736.83	1255.53	1736.83	4001.35
												4126.54		1588.09	1259.37	1588.09	2681.18
												4136.87		1252.4	1261.77	1252.4
												4147.44		1137.3	1265.86	1137.3
												4162.58		1745.24	1269.7	1745.24
												4182.05		2979.62	1270.18	2979.62
												4216.17		2429.35	1276.91	2429.35
												4294.74		3081.75	1280.04	3081.75
												4309.4		2399.56	1287.49	2399.56
												4350.01		2352.94	1289.41	2352.94
												4372.12		1335.3	1292.05	1335.3
												4394.94		1965.83	1293.97	1965.83
												4396.87		3464.77	1294.45	3464.77
												4454.06		1789.7	1295.66	1789.7
												4577.33			1299.74
												4606.64			1302.38
												4650.85			1303.35
												4664.07			1305.03
												4723.18			1313.44
												4763.55			1313.92
												4917.82			1318.96
												4934.4			1320.89
												4948.1			1330.5
												4966.12			1332.18
												5142.73			1332.9
												5356.11			1333.14
												5377.26			1334.1
												5622.84			1339.87
												5669.69			1343.95
															1344.91
															1357.89
															1366.06
															1367.02
															1367.98
															1368.7
															1371.83
															1373.99
															1374.95
															1377.84
															1386.01
															1389.37
															1394.17
															1395.38
															1397.78
															1401.14
															1416.52
															1418.2
															1418.44
															1424.21
															1429.74
															1431.18
															1431.18
															1446.8
															1452.09
															1455.45
															1459.78
															1460.74
															1464.34
															1468.67
															1473.23
															1485.97
															1513.36
															1519.85
															1523.45
															1528.5
															1537.39
															1538.59
															1540.99
															1542.44
															1542.44
															1547.24
															1550.12
															1551.57
															1559.98
															1561.66
															1562.14
															1562.62
															1581.36
															1582.81
															1583.05
															1583.05
															1593.14
															1594.34
															1602.03
															1605.87
															1614.76
															1617.65
															1628.46
															1633.51
															1663.3
															1669.31
															1711.84
															1712.08
															1716.41
															1717.61
															1741.88
															1750.53
															1751.01
															1760.14
															1763.98
															1764.47
															1776.72
															1777.2
															1777.68
															1787.77
															1801.71
															1813.01
															1832.71
															1836.79
															1837.76
															1839.92
															1841.84
															1844.24
															1859.14
															1886.05
															1893.26
															1900.71
															1918.25
															1918.25
															1924.98
															1957.42
															1972.8
															1979.77
															1995.87
															1996.59
															2010.04
															2028.31
															2042.96
															2051.61
															2064.83
															2088.86
															2090.78
															2097.99
															2099.91
															2112.17
															2122.74
															2138.84
															2153.74
															2226.07
															2228.95
															2247.21
															2251.78
															2260.67
															2278.93
															2300.56
															2311.85
															2331.8
															2357.51
															2367.84
															2428.63
															2433.68
															2521.15
															2539.17
															2563.2
															2565.84
															2599.24
															2604.29
															2608.85
															2639.37
															2665.32
															2760.96
															2788.83
															2792.44
															2853.47
															2854.43
															2960.16
															2960.4
															3232.89

## Sheet: Figure 2
Figure 2a		SCs	FAPs	LCs	ECs		Figure 2b		QSC	ASC	MT		Figure 2h		Ctrl (cells per mg muscle)	SlugcKO (cells per mg muscle)		Figure 2j		Ctrl				SlugcKO
	Exp 1	1.09534	0.79611	0.66055	0.21085			Exp 1	1.00947	0.834512	0.142929			mouse 1	56	79			CSA (µm2)	Intact	Single	Double	Triple	Intact	Single	Double	Triple
		0.91517	0.87938	0.69937	0.20818				0.99871	0.74337	0.127273			mouse 2	40	60			pair 1	3905.6	3892.05	3523.95	3069.85	3873.46	3737.18	2535.38	1540.69
		0.99758	0.80793	0.45641	0.18853				0.98165	0.761433	0.126465			mouse 3	48	66			pair 2	4105.28	4276.03	3909.34	3545.67	4165	3549.12	2331.23	1889.98
																			pair 3	3705.91	3508.06	3138.56	2594.02	3581.91	3925.24	2739.53	1191.4
	Exp 2	0.99274	0.79491	0.6536	0.21376			Exp 2	1.10083	0.762198	0.201271								pair 4	3827.12	3799.13	2851.27	2699.83	3928.28	4004.1	2960.94	1947.81
		0.92377	0.80124	0.68432	0.24618				0.99714	0.783546	0.194343								pair 5	4001.7	3994.55	4196.63	3395.82	3792.94	3517.37	2109.82	1334.23
		1.08668	0.79243	0.70202	0.19227				1.09253	0.7937	0.188124
	Exp 3	1.06316	0.89001	0.58453	0.27442			Exp 3	0.98113	0.722572	0.152266
		1.03224	0.79054	0.68432	0.22518				1.0177	0.789422	0.161476
		1.01159	0.81378	0.60117	0.19982				1.02003	0.801199	0.172324

## Sheet: Figure 3
Figure 3a		Intact					Single	Single				Double
			1.43478					0.352464				0.114475
		Ctrl (cells per mg muscle)	SlugcKO (cells per mg muscle)	ratio (cKO / Ctrl)			Ctrl (cells per mg muscle)	SlugcKO (cells per mg muscle)	ratio (cKO / Ctrl)			Ctrl (SCs per mg muscle)	SlugcKO (SCs per mg muscle)	ratio (cKO / Ctrl)
Exp 1	Pair 1	56	83	1.48214	Exp 1	Pair 1	53	22	0.415094	Exp 1	Pair 1	43	4	0.0930233
	Pair 2	40	45	1.125		Pair 2	83	31	0.373494		Pair 2	45	5	0.111111
	Pair 3	48	66	1.375		Pair 3	67	21	0.313433		Pair 3	51	3	0.0588235
Exp 2	Pair 1	55	102	1.85455	Exp 2	Pair 1	95	45	0.473684	Exp 2	Pair 1	38	4	0.105263
	Pair 2	71	86	1.21127		Pair 2	74	26	0.351351		Pair 2	58	3	0.0517241
						Pair 3	55	20	0.363636		Pair 3	29	6	0.206897
Exp 3	Pair 1	40	59	1.475
	Pair 2	39	38	0.974359	Exp 3	Pair 1	67	25	0.373134	Exp 3	Pair 1	65	9	0.138462
	Pair 3	45	86	1.91111		Pair 2	59	19	0.322034		Pair 2	34	7	0.205882
						Pair 3	72	17	0.236111		Pair 3	39	4	0.102564
Figure 3c		Ctrl	SlugcKO	Figure 3h	Input genomic DNA (Slug+/+ : Slug-/-)
	Pair 1	26	8		M 1:0 1:1 1:2 2:1 3:1 5:1 0:1 MBT MAT Ng
	Pair 2	20	6
	Pair 3	27	8
Figure 3f		Slug+/+-GFP %	Slug-/--GFP %
	Pair 1	3.55	1.32
	Pair 2	4.21	3.58
	Pair 3	5.11	0.97
	Pair 4	3.54	1.18
	Pair 5	6.12	3.99
	Pair 6	3.27	0.73
Figure 3k		Slug+/+	Slug-/-
	fiber 1	1	1
	fiber 2	1	0
	fiber 3	1	1
	fiber 4	1	1
	fiber 5	2	0
	fiber 6	2	0
	fiber 7	3	0
	fiber 8	0	1
	fiber 9	0	1
	fiber 10	4	0
	fiber 11	1	0
	fiber 12	3	0
	fiber 13	2	1
	fiber 14	3	1
	fiber 15	3	1
	fiber 16	1	0
	fiber 17	3	0
	fiber 18	2	0
	fiber 19	3	1
	fiber 20	2	1
	fiber 21	1	2
	fiber 22	0

## Sheet: Figure 4
Figure 4d	p16Ink4a	Slug+/+	Slug-/-		p19arf	Slug+/+	Slug-/-		Figure 4f		IgG	Flag Ab		Figure 4g		Slug+/+			Slug-/-				Figure 4i		Ctrl	SlugcKO
	mouse 1-1	1.04343	2.03172		mouse 1-1	1.01447	0.939627			Exp 1	0.249645	13.7812				Resting	Cultured (ex-vivo)	Activated (in vivo)	Resting	Cultured (ex-vivo)	Activated (in vivo)			Pair 1	5	56
	mouse 1-2	1.00296	2.06576		mouse 1-2	1.00295	0.902128				0.258127	13.6697			Exp 1	0.962733	6.99397	3.04593	1.92002	44.957	16.7683			Pair 2	10	67
	mouse 2-1	0.976632	2.03963		mouse 2-1	0.982145	0.89561				0.241163	13.8928				1.03741	6.89126	2.79133	2.10172	43.1257	17.7404			Pair 3	3	49
	mouse 2-2	1.02004	2.37212		mouse 2-2	1.01004	0.913756									0.999857	7.02854	2.95673	2.07341	44.2931	17.9026
	mouse 3-1	0.991942	1.87165		mouse 3-1	0.999327	1.16476			Exp 2	0.210709	12.3927
	mouse 3-2	1.0238	1.79965		mouse 3-2	0.987485	1.08279				0.088447	13.6034			Exp 2	0.962137	7.53717	3.27091	1.99654	47.1941	19.5395
											0.149578	12.9981				0.991475	7.32217	3.32462	2.11963	48.0123	18.9918
																1.04639	7.19712	3.10833	2.00272	47.312	19.3028
										Exp 3	0.286582	15.272
											0.319118	14.5471			Exp 3	1.01392	7.08448	2.85815	1.9086	40.7043	17.197
											0.351654	13.8222				0.982746	6.46165	2.78563	1.88165	41.0211	17.2098
																1.00333	6.37882	2.98311	1.82469	41.8736	17.0087

## Sheet: Figure 5
Figure 5b		Slug+/+	Slug-/-		Figure 5c		Slug+/+		Slug-/-			Figure 5e		Slug+/+	Slug-/-		Figure 5g		Ctrl	SlugcKO		Figure 5j		Ctrl	SlugcKO
	Exp 1	2	37.7			passage 1	4.54432	4.0199	3.09686	4			Exp 1	3.6	35.4			Pair 1	4.3	10.4			Pair 1	94.9	30.8
		5.9	54.3			passage 2	8.12928	7.65733	6.41075	5.97982				5.5	22.8				2.7	15.8				88.6	35.2
		10.4	60.1			passage 3	8.28129	8.87972	3.56276	3.97982				3.2	31.5				2.3	10.7				96.3	24.7
	Exp 2	9.1	47.9										Exp 2	7.5	56.3			Pair 2	3.3	9.8			Pair 2	75.8	15.8
		7.5	49.5											4.3	40.9				1.7	7.5				90.7	30.4
		9.2	60.4											4.1	35.1				2.5	15.4				92.4	40.1
	Exp 3	3.5	68.1										Exp 3	2.9	42.4			Pair 3	7	10.2			Pair 3	55.8	60.6
		4.7	47.8											5.8	38.7				3	17.7				68.7	65.3
		8.9	50.3											1.5	29.3				2	16.5				90.2	32.1
																			14.8

## Sheet: Figure 6
Figure 6b		Slug+/+p16+/+		Slug-/-p16+/+		Slug-/-p16-/-			Figure 6e		Slug-/-p16+/+GFP+	Slug-/-p16-/-GFP+		Figure 6g		Slug+/+p16+/+	Slug-/-p16+/+	Slug-/-p16-/-
		Double	Triple	Double	Triple	Double	Triple			Recipient 1	2.04	4.02			Exp 1	2.5	50.8	0.9
	Pair 1	0.904117	0.802399	0.443714	0.29	0.653981	0.57			Recipient 2	1.88	4.64				1.9	45.6	1.1
	Pair 2	0.713493	0.769601	0.521668	0.33	0.71248	0.62			Recipient 3	1.99	3.27				1.9	53.3	2.2
	Pair 3	0.772936	0.743771	0.501324	0.45	0.595482	0.52			Recipient 4	2.63	4.07
	Pair 4	1.0122	0.962229	0.464058	0.17					Recipient 5	1.54	3.4			Exp 2	2	60.5	0.33
	Pair 5	0.749362	0.791263							Recipient 6		3.6				1.5	47.8	0.7
	Pair 6	0.70072	0.646737													1.6	54	0.68
															Exp 3	3	40.1	1.5
																3.9	29.7	0.7
																3.3	46.6	0.53

## Sheet: Figure 7
Figure 7c							Figure 7d		Young	Aged		Figure 7f	Fresh	Cultured-R1	Cultured-Slug		Figure 7h		pMIG-R1	pMIG-Slug		Figure 7j		pMIG-R1	pMIG-Slug
								Pair 1	1.00325	0.234151			1.04375	57.81	6.7103			Recipient 1	1.25	10.4			Recipient 1	1	35.4
								Pair 2	0.943711	0.706845			1.00251	58.12	6.74629			Recipient 2	0.91	20.4			Recipient 2	2	54.33
								Pair 3	0.968427	0.304257			0.961725	68.38	7.93722			Recipient 3	2.51	13.7			Recipient 3	1	13.5
								Pair 4	1.02275	0.369278			0.989764	61.4367	7.13127			Recipient 4	2.11	14.96			Recipient 4	5	47
																		Recipient 5	0.89	12.8			Recipient 5	6	52
																		Recipient 6	1.15	14.2			Recipient 6	8	54

## Sheet: Suppl Fig 1
Suppl Fig 1b		Male		Female			Suppl Fig 1c		Slug+/+					Slug-/-						Suppl Fig 1e	Slug+/+	Slug-/-
		Slug+/+	Slug-/-	Slug+/+	Slug-/-				Quad	Gas	TA	EDL	Sol	Quad	Gas	TA	EDL	Sol			710.544	220.588
	Pair 1	26.77	13.52	21.59	15.43			Pair 1	0.192	0.201	0.059	0.009	0.029	0.146	0.13	0.039	0.007	0.02			812.668	497.405
	Pair 2	28.97	18.21	21.35	13.25			Pair 2	0.22	0.205	0.063	0.011	0.035	0.148	0.136	0.045	0.006	0.026			883.314	507.497
	Pair 3	28.44	19.59	21.66	15.76			Pair 3	0.202	0.19	0.071	0.01	0.03	0.13	0.12	0.05	0.008	0.013			984.237	538.495
	Pair 4	24.4		19				Pair 4	0.194	0.176	0.055	0.012	0.032	0.17	0.136	0.062	0.009	0.021			1000.34	559.16
																					1028.21	590.398
																					1042.63	625.24
																					1044.55	635.813
									Slug+/+					Slug-/-							1058.73	637.976
							Suppl Fig 1f		Quad	Gas	TA	EDL	Sol	Quad	Gas	TA	EDL	Sol			1064.73	652.634
								Pair 1	0.757904	0.747595	0.259622	0.0443643	0.119966	0.853279	0.776776	0.279508	0.0511803	0.145683			1089.48	657.199
								Pair 2	0.657904	0.647594	0.159622	0.0243643	0.0999656	0.753279	0.676776	0.179508	0.0471803	0.105683			1095.97	658.641
								Pair 3	0.650412	0.598866	0.186495	0.0278007	0.0865292	0.789672	0.669454	0.276011	0.0407158	0.0828962			1108.23	674.74
								Pair 4	0.710412	0.658866	0.246495	0.0478007	0.126529	0.849672	0.729454	0.336011	0.0467158	0.102896			1153.4	697.568
																					1225.97	699.971
																					1232.46	702.134
																					1241.11	703.576
																					1263.7	710.063
																					1275.47	714.629
																					1378.08	721.117
																					1381.92	721.117
																					1427.1	721.597
																					1441.27	768.695
																					1455.21	770.136
																					1455.93	770.617
																					1465.54	773.981
																					1481.4	781.19
																					1507.59	795.607
																					1532.58	802.816
																					1556.37	804.739
																					1631.1	809.064
																					1707.76	827.566
																					1714.96	828.047
																					1723.38	838.139
																					1748.85	839.1
																					1759.42	842.224
																					1818.53	847.751
																					1824.3	854.96
																					1846.4	867.695
																					1912.73	867.935
																					1916.57	875.625
																					1944.2	876.826
																					1992.02	880.671
																					2007.4	883.314
																					2014.85	888.12
																					2032.87	897.732
																					2041.04	902.297
																					2047.29	916.474
																					2062.43	918.156
																					2084.05	928.489
																					2089.82	933.295
																					2111.45	934.737
																					2162.39	940.263
																					2184.26	947.472
																					2201.32	950.356
																					2207.08	956.123
																					2241.45	963.091
																					2242.41	965.494
																					2249.86	966.936
																					2250.1	971.742
																					2269.32	974.625
																					2299.36	982.314
																					2299.6	984.717
																					2303.2	989.764
																					2306.57	990.484
																					2329.63	998.414
																					2346.69	1002.98
																					2426.95	1006.58
																					2468.28	1009.71
																					2481.98	1010.91
																					2515.14	1012.11
																					2523.07	1023.16
																					2537.01	1030.13
																					2585.54	1030.13
																					2600.2	1036.86
																					2631.44	1042.87
																					2631.68	1044.79
																					2633.84	1052.72
																					2646.82	1062.57
																					2659.07	1064.49
																					2669.17	1068.1
																					2740.05	1077.95
																					2769.13	1082.76
																					2774.89	1090.69
																					2786.43	1092.85
																					2855.15	1102.46
																					2858.76	1112.79
																					2870.29	1118.8
																					2870.53	1119.04
																					2896.24	1120
																					2914.5	1127.93
																					2949.59	1136.34
																					2953.43	1139.71
																					3027.92	1140.43
																					3094	1144.51
																					3156.24	1145.23
																					3207.66	1147.88
																					3215.59	1148.12
																					3253.08	1148.6
																					3258.36	1149.08
																					3265.09	1156.53
																					3331.41	1162.05
																					3332.37	1162.77
																					3382.59	1170.46
																					3405.9	1171.42
																					3410.23	1171.66
																					3424.4	1175.75
																					3449.15	1180.32
																					3485.2	1196.89
																					3490.24	1197.62
																					3569.54	1201.22
																					3626.97	1207.47
																					3658.93	1209.87
																					3689.69	1212.51
																					3703.62	1227.41
																					3715.64	1241.59
																					3813.68	1243.99
																					3873.03	1246.15
																					4095.78	1254.09
																					4122.21	1255.53
																					4126.54	1259.37
																					4136.87	1261.77
																					4147.44	1265.86
																					4162.58	1269.7
																					4182.05	1270.18
																					4216.17	1276.91
																					4294.74	1280.04
																					4309.4	1287.49
																					4350.01	1289.41
																					4372.12	1292.05
																					4394.94	1293.97
																					4396.87	1294.45
																					4454.06	1295.66
																					4577.33	1299.74
																					4606.64	1302.38
																					4650.85	1303.35
																					4664.07	1305.03
																					4723.18	1313.44
																					4763.55	1313.92
																					4917.82	1318.96
																					4934.4	1320.89
																					4948.1	1330.5
																					4966.12	1332.18
																					5142.73	1332.9
																					5356.11	1333.14
																					5377.26	1334.1
																					5622.84	1339.87
																					5669.69	1343.95
																						1344.91
																						1357.89
																						1366.06
																						1367.02
																						1367.98
																						1368.7
																						1371.83
																						1373.99
																						1374.95
																						1377.84
																						1386.01
																						1389.37
																						1394.17
																						1395.38
																						1397.78
																						1401.14
																						1416.52
																						1418.2
																						1418.44
																						1424.21
																						1429.74
																						1431.18
																						1431.18
																						1446.8
																						1452.09
																						1455.45
																						1459.78
																						1460.74
																						1464.34
																						1468.67
																						1473.23
																						1485.97
																						1513.36
																						1519.85
																						1523.45
																						1528.5
																						1537.39
																						1538.59
																						1540.99
																						1542.44
																						1542.44
																						1547.24
																						1550.12
																						1551.57
																						1559.98
																						1561.66
																						1562.14
																						1562.62
																						1581.36
																						1582.81
																						1583.05
																						1583.05
																						1593.14
																						1594.34
																						1602.03
																						1605.87
																						1614.76
																						1617.65
																						1628.46
																						1633.51
																						1663.3
																						1669.31
																						1711.84
																						1712.08
																						1716.41
																						1717.61
																						1741.88
																						1750.53
																						1751.01
																						1760.14
																						1763.98
																						1764.47
																						1776.72
																						1777.2
																						1777.68
																						1787.77
																						1801.71
																						1813.01
																						1832.71
																						1836.79
																						1837.76
																						1839.92
																						1841.84
																						1844.24
																						1859.14
																						1886.05
																						1893.26
																						1900.71
																						1918.25
																						1918.25
																						1924.98
																						1957.42
																						1972.8
																						1979.77
																						1995.87
																						1996.59
																						2010.04
																						2028.31
																						2042.96
																						2051.61
																						2064.83
																						2088.86
																						2090.78
																						2097.99
																						2099.91
																						2112.17
																						2122.74
																						2138.84
																						2153.74
																						2226.07
																						2228.95
																						2247.21
																						2251.78
																						2260.67
																						2278.93
																						2300.56
																						2311.85
																						2331.8
																						2357.51
																						2367.84
																						2428.63
																						2433.68
																						2521.15
																						2539.17
																						2563.2
																						2565.84
																						2599.24
																						2604.29
																						2608.85
																						2639.37
																						2665.32
																						2760.96
																						2788.83
																						2792.44
																						2853.47
																						2854.43
																						2960.16
																						2960.4
																						3232.89

## Sheet: Suppl Fig 3
Suppl Fig 3a		Ctrl	cKO		Suppl Fig 3c		Ctrl	cKO		Suppl Fig 3f		Slugfl/+Pax7CreER		Slugfl/flPax7CreER
	mouse 1-1	1.03022	0.222869			mouse 1	100	11.2				Single	Double	Single	Double
	mouse 1-2	0.973218	0.26287			mouse 2	100	5.6			mouse 1	3884.09	3542.12	4102.38	3079.18
	mouse 2-1	0.984526	0.165431			mouse 3	100	7.9			mouse 2	3964.09	3507.88	4093.98	2191.46
	mouse 2-2	1.00244	0.168207								mouse 3	4176.03	3710.24	3893.27	2198.4
	mouse 3-1	1.09101	0.108754								mouse 4	4376.03	3668.22	3945.37	2868.33
	mouse 3-2	0.973824	0.111144								mouse 5	4503.26	3875.05	3925.24	3022.54

## Sheet: Suppl Fig 4
Suppl Fig 4b		Ctrl	SlugcKO		Suppl Fig 4d		Slug+/+	Slug-/-		Suppl Fig 4g		Slug+/+	Slug-/-
	Pair 1	6.2	6.9			Exp1	0.81	0.83			Recipient 1	52	111
	Pair 2	6.4	7.2				0.73	0.95			Recipient 2	64	85
	Pair 3	5.3	8.2								Recipient 3	70	81
						Exp2	0.9	0.7			Recipient 4	38	115
							0.76	0.8			Recipient 5	80	102
											Recipient 6	100	97
						Exp3	0.79	0.85
							0.63	0.81

[truncated: 5 more sheets: Suppl Fig 5, Suppl Fig 8, Suppl Fig 9, Suppl Fig 10, Suppl Fig 12]
